# Supplementary material for: Antimalarial activity of primaquine operates via a two-step biochemical relay
Source: Nat Commun. 2019 Jul 19;10:3226. doi: 10.1038/s41467-019-11239-0 (PMC6642103; doi:10.1038/s41467-019-11239-0)
Supplement: Supplementary file 3 — Source Data [file 41467_2019_11239_MOESM3_ESM.xlsx]

## Sheet: Fig. 1b
	YEM				NON
20		12.5	20.8					5.9
10	0	33.3	41.7		0	0	0	23.5
5		41.7	58.3		9.5	0	4.8	26.5
2.5	40				14.3	19	14.3
1.66		70.8	91.7					64.7
0.6	100				28.6	33.3	33.3
0.556		112.5	83.3					52.9
0.186		108.3	0					76.5
0.1						81	81
0.062		87.5	79.2					44.1
0.03					157.1	71.4	95.2
0.02	140	112.5	75		100	95.2	57.1	73.5
0.01	80				114.3	104.8	128.6
0.006		112.5	54.2					94.1
1e-07	80				90.5	138.1	81

## Sheet: Fig. 1c
	YEM				NON
20
10	0	5.9	11.8	23.5	0	0	20	10
5	0	17.6	23.5	23.5	0	0	25	20
2.5	0				0	0
1.66		11.8	41.2	70.6			50	40
0.6	15.9				62.1	50.8
0.556		41.2	58.8	76.5			80	50
0.186		58.8	123.5	76.5			90	95
0.1	127				0	96
0.062		135.3	111.8	100			105	55
0.03	174.6				192.1	79.1
0.02	63.5	194.1	135.3	76.5	152.5	79.1	135	45
0.01	63.5				107.3	118.6
0.006		117.6	100	94.1			110	65
1e-07	160				90.5	138.1

## Sheet: Fig. 1d
	YEM						NON
20
10	0	0	9.1	13.3	13.3		0	0	5.9	5.9	11.8
5		0	18.2	13.3	26.7		0	5.9	41.2	23.5	17.6
2.5	18.2	0	0				13.5	0
1.66				53.3	33.3				94.1	64.7	58.8
0.6	9.1	9.1	27.3				0	21.2
0.556				93.3	33.3				41.2	35.3	100
0.186				80	126.7				123.5	64.7	94.1
0.1	100	90.9	81.8				123.5	67.1
0.062				133.3	66.7				170.6	94.1	164.7
0.03	72.7	63.6	81.8				117.6	94.1
0.02	136.4	90.9	72.7	106.7	140		152.9	100	105.9	76.5	129.4
0.01	100	90.9	81.8				158.8	111.8
0.006				86.7	53.3				117.6	88.2	88.2
1e-07				86.7	120				123.5	47.1	123.5

## Sheet: Fig. 1e
	YEM						NON
20
10	0	0					6.7
5		0					0
2.5	51.9	13					6.7
1.66			9.5	4.8				17.9	25	3.6
0.6	103.9	51.9					86.7
0.556			19	14.3				28.6	35.7	42.9
0.186			23.8	33.3				78.6	64.3	78.6
0.1	129.9	142.9					126.7
0.062			76.2	66.7				89.3	85.7	89.3
0.03	90.9	116.9					60
0.02	77.9	51.9	128.6	100			73.3	75	96.4	100
0.01	155.8	77.9					100
0.006			100	100				75	107.1	117.9
1e-07	80	160					81

## Sheet: Fig. 1f
	YEM						NON
20
10	0	5.3	10.5	0			0	0	10	0	0
5	0	5.3	15.8	15.8			0	0	40	30	20
2.5	0						0	0
1.66		42.1	42.1	63.2					50	80	60
0.6	14.9						0	5.8
0.556		47.4	52.6	57.9					50	80	75
0.186		89.5	78.9	105.3					135	165	130
0.1	74.6						40.5	52
0.062		168.4	105.3	52.6					150	95	120
0.03	149.3						104	138.7
0.02	74.6	126.3	84.2	110.5			92.5	75.1	100	65	95
0.01	119.4						109.8	80.9
0.006		126.3	57.9	57.9					95	90	90
1e-07		115.8	89.5	105.3					125	65	120

## Sheet: Fig. 1g
	(-)HLM									(+)HLM
5-HPQ	77.0947	90.5676	94.7692	64.875	84.379	86.0382	61.4347	83.3097	85.2419	24.7147	26.8759	28.9301	22.8351	27.1697	27.4503	36.9352	25.5936	35.1818
PQQI	56.5536	61.0664	57.2661	50.8312	53.8275	52.0314	53.811	52.1637	50.7439	10.5706	12.2183	12.7532	8.60093	6.68361	7.26636	7.40407	5.63571	5.83108
5,6-DPQ	21.3765	25.4061	25.0949	16.7912	20.7761	21.6264	13.8179	18.372	18.9299	0	0	0	0.197846	0.057555	0.172666	0.110209	0.070133	0.030057
6OHPQQI	24.2431	28.9033	26.6756	25.9611	25.4135	24.1816	23.6755	22.3059	22.2173	0	0.10699	0.706134	0.582748	0.687067	0.388499	1.15219	0.62619	0.455866
PQ	63.6872	70.4196	71.4516	45.4609	51.8599	52.8347	38.5517	46.6854	42.2965	34.1084	41.2126	39.4365	11.137	11.2089	11.3852	12.5989	9.88879	10.3847

## Sheet: Fig. 1h
	(-)2D6					(+)2D6					(+)2D6+Paroxetine
5-HPQ	91.6151	90.7991	82.5311	80.6178	85.2419	42.6232	28.8666	27.1697	27.4503	25.5936	52.0462	53.3422	27.4081	31.0148
PQQI	67.6188	64.5755	67.8472	63.2818	53.811	49.8937	24.4434	6.68361	7.26636	7.40407	44.0313	48.4401	22.1902	23.6095
5,6-DPQ	31.7424	40.1839	59.305	40.5432	18.9299	21.2483	14.0578	0.110209	0.070133	0.030057	18.4616	22.6219	14.6057	13.0678
6OHPQQI	43.754	44.2942	46.3321	45.1474	23.6755	27.3418	0.687067	0.388499	0.62619	0.455866	21.2522	24.8616	12.7413	10.0036
PQ	72.4766	68.6084	93.1907	77.4473	46.6854	35.4815	32.1032	11.2089	11.3852	12.5989	45.5179	47.5378	50.1441	43.0224

## Sheet: Fig. 1i
									huCPR								huCPR-No NADP								huCPR+Pyruvate
5-HPQ	80.6178	78.9665	102.27	82.5311	94.8041	91.6151	82.1692	84.3327	19.1163	15.4028	18.3082	16.5257	8.4216	11.181	10.4759	7.38199	86.4349	90.6329											71.6526	74.11	63.7003	61.3319
PQQI	63.2818	57.2044	69.9092	57.0579	67.6188	64.5755	56.7284	55.1534	10.505	5.76619	14.3685	19.3457	1.87328	2.37579	1.12887	2.12102	67.8292	84.5554											53.7998	53.1823	93.0079	83.6305
5,6-DPQ	59.305	40.5432	30.9338	40.1839	31.7424	28.6979	28.3196	28.8201	1.12714	2.09321	2.83893	3.32769	0.006539	0.255788	0.298022	0.655022	38.9405	67.8953											36.1078	33.2255	32.3269	36.3051
6OHPQQI	46.3321	45.1474	47.7951	44.2942	37.0102	32.7245	53.1578	58.1376	3.83228	3.31754	6.31518	4.85054	0.065385	0.268794	0.821819	0.571844	64.2433	80.8304											39.9276	42.1791	40.1589	33.899

## Sheet: Fig. 2a
Time (min)	5,6-DPQ		5-HPQ		PQQI		6OHPQQI		PQ		MeOH
0	0	0	0	0	0	0	0	0	0	0	0	0
0.017	-0.1	-0.2	0.2	0.1	0	0.2	-0.1	0	-0.1	0.3	-0.1	0
0.033	0.3	-0.2	-0.3	0.2	0	0.2	-0.5	0	0	0.1	0.1	0
0.05	0.2	0	-0.3	0.2	-0.2	0.2	0.4	0	0	0	0	0
0.067	0.4	-0.2	-0.2	0.1	-0.5	0.2	0.6	0.1	-0.2	-0.1	0.3	0
0.083	0.5	0	-0.3	0.2	-0.6	0	0.2	0	-0.1	-0.1	0.5	0
0.1	0.3	-0.2	-0.4	0.2	-0.5	0	-0.2	-0.1	-0.1	-0.1	0.1	0
0.117	0	-0.3	-0.4	0.3	0.2	0	-0.9	0.1	-0.4	0	0.1	0
0.133	0.8	-0.4	-0.1	0.3	-0.5	-0.1	-0.6	0.1	-0.2	0	0.3	0
0.15	0.4	-0.2	-0.6	0.3	-0.2	0	0.2	0	0	0.1	0	0
0.167	0.5	-0.2	-0.4	0.3	-0.1	0.2	-0.7	0.1	-0.4	0.1	0.3	0
0.183	0	-0.5	-0.3	0.1	-0.1	0	-0.5	0	-0.2	-0.3	0.3	-0.1
0.2	0.2	-0.2	-0.4	0.1	0.2	0	-0.1	0	0	-0.1	0.3	-0.1
0.217	0	-0.3	-0.4	0.1	-1.2	0	-0.4	-0.2	0.3	0	0.6	0
0.233	0	-0.3	-0.6	0.1	-0.1	-0.1	-0.4	-0.1	0.3	0.1	0.6	-0.2
0.25	0.7	-0.3	-0.3	0.1	-0.5	0	0.1	-0.1	0.3	0.1	0.8	-0.2
0.267	0.4	-0.2	-0.4	0	-0.1	0	0.1	0	0.1	-0.1	1.2	-0.3
0.283	0.9	0.2	0.3	0.1	-0.2	0.3	0.6	0.3	0.4	-0.2	1	-0.1
0.3	1.3	1.1	1.5	0.6	0.5	0.9	2.3	1	0.3	0.3	1.3	0.1
0.317	2.2	2.5	2.3	1.5	1.1	1.6	3.2	2	1	0.4	1.3	0.4
0.333	3.3	3.9	3.6	2.3	2.7	2.4	4.7	3.4	0.7	0.8	1.3	0.5
0.35	4.8	5.2	4.5	3.1	1.3	3.4	5.1	4.3	0.8	1	1.6	0.6
0.367	5.9	6.7	5.9	4.2	3.4	4	6.5	5.1	0.9	1.2	2.2	1
0.383	7.4	7.6	6.9	5.1	4.7	5	7.5	6.3	0.9	1.3	1.9	1
0.4	8.6	8.9	7.9	5.8	4.7	5.9	8.6	7.1	0.8	1.3	2.3	1
0.417	10.3	9.7	8.7	6.7	5.1	6.9	11.1	7.9	1.3	1.5	2.2	1.1
0.433	11.4	10.8	10	7.4	6.6	7.6	10.2	8.8	1	1.5	2.4	1.1
0.45	12.6	12	10.7	8.4	6	8.3	11	9.8	1.4	2	2.6	1.2
0.467	13.6	13.1	11.7	8.7	7.3	9	11.5	10.5	1.4	2.1	2.6	1.3
0.483	14.6	13.8	12.4	9.5	8	9.7	12.1	11	1.6	2.3	2.5	1.7
0.5	16	14.7	12.9	10	8.4	10.4	13	11.7	1.8	2.5	2.4	1.7
0.517	16.3	15.4	13.9	10.7	8.6	10.7	13.5	12.4	1.8	2.7	3	1.8
0.533	16.9	15.6	14.6	11.1	8.8	11.4	13.8	13	2	2.8	2.3	1.8
0.55	18.2	16.3	15.2	11.8	9.1	12	13.8	13.5	2	2.8	2.5	1.8
0.567	18.2	17.4	15.3	12.2	8.9	12.5	15.1	13.9	2	2.7	2.6	1.8
0.583	19.1	17.5	15.7	12.5	9.4	13.1	14.7	14.6	2.3	3	2.8	1.9
0.6	19.3	18	16.2	13	8.6	13.4	15.3	14.9	2.3	3.3	2.6	1.9
0.617	20.7	18.3	16.8	13.2	10.2	13.8	15.1	15.5	2.3	3.3	2.7	1.9
0.633	20.6	18.8	17.2	13.8	9.7	14	15.2	15.7	2.3	3.3	2.7	1.8
0.65	20.5	19.1	17.2	14.2	10.2	14.5	15.7	16	2.6	3.2	2.6	2.1
0.667	20.5	19.4	17.7	14.2	9.2	14.7	16.2	16.3	2.4	3.3	2.5	2
0.683	20.7	19.8	17.9	14.5	9.1	15.2	16.5	16.6	2.4	3.5	2.5	1.9
0.7	21.1	20.1	18.3	14.7	9.4	15.5	16.4	16.7	2.4	3.7	2.3	1.9
0.717	21.9	20.2	18.8	15	10.3	15.6	16	17	2.5	3.7	2.4	1.9
0.733	21.5	20.4	19.1	15	10.2	15.7	16.6	17.2	2.6	3.7	2.6	2
0.75	21.5	21.1	19.1	15.1	10.3	16.1	16.4	17.2	2.4	3.5	2.7	1.9
0.767	21.6	20.8	18.4	15.2	10.2	16.2	16.2	17.5	2.4	3.7	2.6	1.9
0.783	21.7	21.1	19.1	15.4	10.5	16.2	16.2	17.8	2.6	3.9	2.4	1.9
0.8	21.6	21.1	19.3	15.6	10.3	16.5	16.4	17.8	2.4	4.1	2.4	1.9
0.817	21.8	21.1	19	15.9	10.4	16.8	16.8	17.9	2.4	4.2	2.5	1.9
0.833	21.7	21.2	19.9	16	10.6	16.9	16.9	18	2.4	4.1	2.5	2
0.85	21.6	21.7	19.4	15.8	11.1	16.8	16.3	18.1	3	4	2.7	2.1
0.867	21.6	21.7	19.6	15.9	11	17	16.5	18.2	2.6	4	2.9	1.9
0.883	21.7	21.6	20	16.3	10.8	17.1	16.2	18.2	2.9	4.1	2.4	2
0.9	21.8	21.6	19.5	16.3	10.6	17.4	15.9	18.2	2.6	3.9	2.6	2.1
0.917	21.8	21.8	19.1	16	9.9	17.2	16.3	18.5	2.6	4.4	2.7	2
0.933	21.5	21.7	19.5	15.9	10.4	17.2	16.2	18.2	2.6	4.7	2.6	2.1
0.95	21.1	21.5	19.5	16.1	9.9	17.4	16.4	18.1	2.9	4.4	2.5	2
0.967	21.1	21.5	19.1	16	10	17.4	15.7	18.1	2.9	4.2	2.6	2.1
0.983	21	21.5	19.3	15.8	10	17.4	16.8	18	3	4	2.5	2
1	21	21.8	19.6	15.9	10.2	17.6	15.8	18.1	2.6	4.4	2.3	2.2
1.017	20.8	21.8	19.5	15.8	10.6	17.7	16.5	18	2.7	4.2	2.4	2.4
1.033	20.6	21.6	19.7	15.8	10.6	17.9	15.4	18	2.9	4.2	2.6	2
1.05	20.6	21.5	19.1	16	9.9	17.5	15.4	18	3	4.1	2.5	2
1.067	20.2	21.3	18.6	15.8	10.3	17.6	15.5	18	3.2	4.1	2.3	2.2
1.083	20.5	21.1	19.5	15.7	10.3	17.5	15.2	18	3.2	4	2.3	2.1
1.1	20.2	21.2	18.5	15.7	9.9	17.4	14.9	17.9	3	4	2.5	2
1.117	20.4	21	18.6	15.9	9.5	17.5	15.4	17.7	2.7	4.3	2.5	1.9
1.133	19.9	20.9	18.2	15.7	9.2	17.4	15.3	17.7	3.1	4.2	2.4	2
1.15	20.1	20.6	18.2	15.7	9.8	17.4	14.1	17.7	3	4.2	2.4	2
1.167	20	20.8	18.4	15.4	9.4	17.4	14.8	17.5	2.7	4.3	2.5	1.9
1.183	19.7	20.5	18.2	15.8	9.8	17.4	14.8	17.4	2.7	4.1	2.3	1.9
1.2	19.9	20.5	17.8	15.6	8.9	17.2	14	17.3	2.6	4.4	2.3	1.9
1.217	19.7	20.2	17.2	15.2	9.1	17	14.3	17.4	2.9	4.2	2.2	2.1
1.233	19.5	20.3	17.4	15.1	8.6	17	14.4	17.1	2.6	4	2.4	2
1.25	19	19.8	17.4	15.1	8.3	17.4	13.8	17.1	2.5	4.1	2.3	2.2
1.267	18.9	19.7	16.9	15	8.2	17.2	13.6	17	2.5	4.2	1.8	2
1.283	18.6	19.7	17.1	15	8.9	17	14.2	16.7	2.5	3.9	1.7	2.2
1.3	18.8	19.6	16.6	14.7	8	17	13.6	16.8	2.6	4	1.9	2
1.317	18.4	19.5	16.2	14.7	7.8	16.8	14.3	16.6	2.5	4	1.9	1.8
1.333	17.8	19.4	16.1	14.6	8.3	16.7	13.3	16.5	2.7	4	1.7	1.9
1.35	18	19.4	16	14.6	8.1	16.7	13.1	16.4	3	3.7	1.8	1.8
1.367	17.5	19.2	15.8	14.6	8.8	16.8	13.7	16.4	2.5	4	2.1	1.9
1.383	17.5	18.9	15.6	14.5	8.3	16.5	13.6	16	2.4	4	1.8	1.8
1.4	17.4	18.7	15.6	14.3	8.2	16.4	13	15.8	2.6	4.1	2.3	1.8
1.417	17.2	18.8	15.6	14.1	8.1	16.4	13	15.6	2.2	4	2.3	1.8
1.433	16.9	18.4	15.5	14.1	7.3	16.3	12	15.7	2.3	4.2	2.1	1.8
1.45	16.7	18.4	15	13.9	7.5	16.2	12.4	15.6	2.1	4.1	2.1	1.7
1.467	16.7	18.3	14.7	14.1	7.2	16.2	12.5	15.2	2.2	3.9	1.8	1.8
1.483	16.7	18.2	14.5	13.6	8.3	16.2	12	15.3	2.2	3.9	1.9	1.5
1.5	16	18.1	14.5	13.7	7.1	16.1	12.2	15.5	2.2	3.9	2.1	1.7
1.517	16.4	17.9	14.4	13.6	7.3	16	12	15	2.3	3.7	1.6	1.8
1.533	16	17.5	14.4	13.4	7.3	16.1	12.2	15	2.4	4	1.7	1.7
1.55	15.8	17.7	13.8	13.4	6.9	15.7	11.9	14.8	2.3	3.9	1.7	1.7
1.567	15.5	17.6	13.5	13.1	6.6	15.6	11.7	14.4	2.1	4	1.5	1.5
1.583	15.2	17.3	13.5	13.1	6.1	15.5	11.9	14.4	2.5	3.5	1.7	1.4
1.6	15.6	17.2	13.3	12.9	6.5	15.6	11.4	14.4	2.2	3.5	1.8	1.7
1.617	15.1	17.3	14	12.7	6	15.6	11.1	14.2	2.1	3.5	1.7	1.5
1.633	14.7	16.7	13.5	12.7	6.5	15.4	11	14.1	1.8	3.4	1.6	1.5
1.65	15	16.7	13.1	12.7	6.6	15.3	11.3	13.8	2	3.4	1.7	1.5
1.667	14.4	16.3	13.4	12.5	6.2	15.2	11.9	13.7	2.1	3.4	1.7	1.4
1.683	13.9	16.5	13.4	12.2	5.4	15.2	10.5	13.6	2.4	3.5	1.8	1.5
1.7	13.8	16.2	13	12.3	6.2	15	11.3	13.6	2	3.3	1.8	1.5
1.717	14	16	12.9	12.1	6.4	14.7	10.6	13.4	2.1	3.4	1.6	1.4
1.733	13.9	15.6	12.4	12.1	5.4	14.6	10.9	13.2	1.9	3.5	1.6	1.5
1.75	14.1	15.9	12.2	12	5.9	14.7	10.5	13	2.1	3.5	1.3	1.4
1.767	13.3	15.4	12.3	12	5.5	14.6	11.3	12.9	2.2	3.3	1.5	1.8
1.783	13.8	15.4	12.2	11.8	5.8	14.3	10.2	12.9	2.2	3.2	1.6	1.5
1.8	13.1	15.4	12.3	11.6	5.4	14.3	9.7	12.9	2	3.2	1.6	1.8
1.817	12.9	15.2	11.8	11.5	4.7	14.2	10	12.7	2	3.2	1.5	1.5
1.833	13.1	15.2	11.8	11.4	4.9	14.1	9.9	12.5	2	3.2	1.5	1.4
1.85	13.1	15.2	11.4	11.4	4.5	14.1	9.4	12.4	1.9	3.3	1.6	1.5
1.867	12.9	15.1	11.7	11.4	5	14	9.7	12.3	1.9	3.2	1.8	1.4
1.883	12.2	15.1	11.6	11.3	6	13.6	9.7	12.1	2.2	3.2	1.7	1.5
1.9	11.8	14.7	11.8	11.3	4.7	13.5	8.9	12.1	1.9	3	1.6	1.5
1.917	12.6	14.9	12	11	5	13.5	9.5	12	2.1	2.9	1.7	1.3
1.933	11.7	14.6	11.8	10.9	5	13.4	9.1	11.9	2	2.9	1.6	1.3
1.95	11.7	14.1	11.3	10.9	4.4	13.2	9.8	11.6	1.9	3	1.6	1.3
1.967	11.4	14.1	10.7	10.9	4.9	13.2	9.2	11.4	2.1	2.8	1.4	1.3
1.983	11.2	14	10.6	10.7	5.4	13.1	9.8	11.4	2	2.8	1.3	1.4
2	11.1	13.7	10.7	10.4	5	12.9	9.2	11.4	2	2.8	1.5	1.3
2.017	11.3	13.9	10.2	10.2	4.8	12.8	9.1	11.3	2.1	2.7	1.6	1.5
2.033	10.8	13.9	10	10.1	4.4	12.9	8.8	11.2	2.1	2.9	1.7	1.3
2.05	10.2	13.7	10.2	10.1	4.3	12.7	9.2	11	2.1	3.2	1.6	1.2
2.067	10.9	13.4	10.1	9.9	4.3	12.6	8.7	11	1.9	3	1.6	1.2
2.083	11.4	13.2	10.2	10	4.5	12.7	8.2	10.9	1.8	2.9	1.6	1.3
2.1	10.9	13.2	10.2	9.8	4.2	12.4	8.7	10.8	1.9	2.9	1.7	1.2
2.117	9.2	12.9	9.8	9.8	5.3	12.4	8.3	10.5	1.8	2.7	1.7	1.1
2.133	10.6	12.7	9.3	9.6	3.6	12.2	8.6	10.5	1.7	2.7	1.6	1.1
2.15	10.7	13	9.6	9.5	3.9	12.1	8.6	10.3	1.7	2.8	1.5	1.1
2.167	10.4	13	9.3	9.4	3.2	12	8.1	10.1	1.7	2.7	1.5	1.1
2.183	10	12.6	9.1	9.5	4.7	11.8	8	10.1	1.6	2.7	1.6	1.1
2.2	10	12.5	9	9.2	4	11.5	8.7	10.2	1.7	2.8	1.8	1.1
2.217	10	12.4	9.2	9.1	3.6	11.5	7.7	10.1	1.8	2.6	2.1	1
2.233	9.6	12.2	9.5	8.8	3.1	11.3	7.5	9.9	1.5	2.8	1.9	1.1
2.25	9.7	12.3	8.7	8.8	3.3	11.4	7.3	9.8	1.4	2.8	1.7	1
2.267	10	12.3	8.7	8.8	3.2	11.3	7.2	9.9	1.2	2.8	1.7	1
2.283	9.3	11.7	8.9	8.9	3.2	11.2	7.6	9.6	1.3	3	1.8	0.8
2.3	9.7	11.5	8.5	8.8	3.3	11	8.2	9.5	1.5	2.8	2.1	0.8
2.317	9.1	11.5	7.6	8.7	3.4	10.9	7.3	9.3	1.5	2.8	1.8	0.8
2.333	9	11.2	8.1	8.6	2.7	10.9	6.7	9.2	1	2.9	1.9	0.8
2.35	9.3	11.2	7.9	8.6	3.3	10.6	6.9	9.2	1.3	2.8	1.8	0.8
2.367	9.2	11.1	8.4	8.6	3.1	10.5	6.4	9.2	1.3	2.8	1.8	0.8
2.383	9	11.3	8.6	8.6	2.9	10.5	6.5	8.9	1.5	2.8	2.1	0.7
2.4	8.7	11.2	8	8.2	2.6	10.4	6.4	8.9	1.3	2.9	1.8	0.7
2.417	8.2	10.8	7.6	8.4	3.2	10.2	6.6	8.9	1.4	2.9	1.8	0.6
2.433	8.6	10.8	7.6	8.4	3.1	10.2	6.7	8.8	1.2	2.9	1.7	0.7
2.45	8.1	11.1	7.6	8.1	2.5	9.9	6.6	8.7	1.4	2.9	1.6	0.6
2.467	8.6	10.6	7.9	8.1	2.3	9.9	6.2	8.6	1.7	2.8	1.7	0.6
2.483	8	10.8	7.6	8	2.6	9.9	6.7	8.4	1.4	2.7	1.8	0.7
2.5	8.4	10.6	7.6	7.9	2.3	9.8	6.4	8.5	1.3	2.7	2.1	0.5
2.517	8.4	10.5	7.4	8	1.8	9.8	6.1	8.4	1.4	2.8	1.9	0.4
2.533	8.2	10.6	7.4	7.9	2.1	9.6	6.1	8.2	1.3	2.8	1.7	0.4
2.55	8.1	10.3	7.5	7.8	2	9.8	6.5	8.2	1.2	2.8	1.8	0.5
2.567	8.2	10.3	7.1	7.7	2.3	9.7	7	8.4	1.3	2.9	1.7	0.5
2.583	8	10.1	7.6	7.7	2.2	9.5	6.2	8	1.4	2.9	2.2	0.3
2.6	8.1	9.6	7.8	7.4	2.1	9.5	5.9	8	1.6	2.8	1.6	0.6
2.617	7.6	9.8	7.4	7.7	2.1	9.5	6.1	7.9	1.4	3	1.6	0.5
2.633	8.1	9.6	6.7	7.4	1.7	9.2	5.9	7.7	1.4	2.9	1.9	0.3
2.65	7.9	9.7	6.5	7.3	2.2	9.2	5.6	7.7	1.6	2.9	1.8	0.3
2.667	8.2	10.1	6.5	7.2	1.7	9.1	5.9	7.7	1.4	3.2	1.8	0.4
2.683	8.9	10	7.1	7.3	1.5	8.9	5.6	7.7	1.4	3.2	1.9	0.3
2.7	7.6	9.6	6.9	7.2	1.3	8.9	6	7.6	1.2	3.2	1.9	0.1
2.717	8	9.5	6.7	7.2	1.1	8.9	6	7.6	1.2	3.2	1.8	0.1
2.733	7.5	9.4	6.5	7.1	1.3	8.8	5.9	7.6	1.3	2.9	1.8	0.1
2.75	7.4	9.3	6.4	6.8	1.6	8.6	5	7.3	0.9	3.2	1.7	0
2.767	7.3	9.3	6.4	6.8	2	8.6	5.3	7.3	1.4	3	1.8	-0.1
2.783	7.8	9.1	5.7	6.8	1.7	8.4	5.4	7.2	1.4	3.3	1.8	0
2.8	7.3	8.8	6	6.6	1.6	8.4	5.1	7.1	1.4	3.2	1.8	-0.1
2.817	6.7	9	6.2	6.5	1.6	8.4	5.4	7	1.3	2.9	1.9	0
2.833	6.9	9	6.2	6.6	2.1	8.3	4.8	7	1.4	3	1.8	0
2.85	6.8	8.9	6.2	6.5	1.1	8.4	5.3	6.9	1.3	2.8	1.8	-0.1
2.867	6.5	8.9	5.7	6.5	1.5	8.2	4.7	6.7	1.4	3.2	1.9	0
2.883	6.9	8.6	6	6.5	0.9	7.9	4.8	6.7	1.5	3.4	1.8	0
2.9	6.9	8.8	5.8	6.3	0.6	8.1	5.1	6.4	1.2	3.3	1.6	-0.1
2.917	7.3	8.7	5.6	6.4	0.7	8.1	5.4	6.6	1	3.2	1.6	0
2.933	7.1	8.6	5.7	6.4	0.7	8.1	4.9	6.4	1.2	3.3	1.7	-0.1
2.95	7.1	8.4	5.3	6.1	1.1	7.9	4.8	6.4	1.2	3.2	1.8	-0.2
2.967	6.5	8.4	5.2	5.8	1.1	7.9	5.4	6.6	1.3	3	1.9	-0.2
2.983	6.7	8.2	5.4	5.9	1.5	7.9	5.4	6.4	1.2	3	1.7	-0.1
3	5.8	8.2	5.6	5.9	1.6	7.7	4.3	6.2	1	3	1.7	-0.3
3.017	6.7	8.1	5.8	5.9	1.5	7.6	5.3	6	1.2	3.4	1.6	-0.3
3.033	6.7	8.2	5.4	5.9	1	7.5	4.7	6	1	3	1.7	-0.3
3.05	6.8	8	5.3	6.1	1.3	7.4	4.3	6	1	3.3	1.7	-0.3
3.067	7.1	8.1	5.6	6	0.9	7.1	4.3	5.9	0.8	3.2	1.7	-0.4
3.083	6.8	8.1	4.7	5.9	0.9	7.1	4.2	6	0.9	2.9	1.6	-0.3
3.1	7	8	5.2	5.7	1.1	7	4.4	6	1.3	3	1.6	-0.3
3.117	6.9	7.9	5.2	5.7	0.7	6.8	4.8	5.9	0.9	3	1.6	-0.4
3.133	5.9	7.7	5.1	5.7	0.6	6.8	4.7	5.8	0.9	2.9	1.5	-0.2
3.15	6	8	5.4	5.6	0.9	7	4.2	5.8	1	3.2	1.7	-0.3
3.167	5.9	7.7	5.3	5.5	1	6.9	3.4	5.8	0.9	3	1.5	-0.2
3.183	5.9	7.9	5.4	5.5	1	6.8	3.9	6	0.7	3.2	1.5	-0.3
3.2	4.8	7.5	5.3	5.3	1.3	6.8	3.8	5.7	0.7	3.3	1.6	-0.4
3.217	5.7	7.4	5.1	5.6	1.5	6.9	3.8	5.6	0.6	3.2	1.8	-0.3
3.233	5.7	7.5	4.9	5.3	1.3	6.7	2.9	5.7	0.4	3.4	1.6	-0.3
3.25	7	7.3	5.1	5.6	1.2	6.8	3.3	5.6	0.6	3.2	1.8	-0.1
3.267	6.2	7.4	4.7	5.2	1.3	6.4	3.4	5.6	0.5	3.3	1.7	-0.2
3.283	6.7	7.5	4.5	5.3	1.2	6.4	3.7	5.6	0.6	2.9	1.4	0
3.3	5.8	7	4.5	5.5	0.6	6.3	3.4	5.6	0.6	3.2	1.8	-0.1
3.317	5.8	7.4	3.7	5.2	0.6	6.2	2.3	5.6	0.7	3.3	1.5	-0.3
3.333	5.3	6.8	4	5.3	0.7	6.2	3.6	5.5	0.5	3	1.4	-0.2
3.35	6.2	7	3.8	5.5	0.9	6.3	3.2	5.5	0.6	3	1.5	-0.2
3.367	5.9	7	4.5	5.5	0.1	6.1	2.9	5.3	0.9	3	1.6	-0.4
3.383	6	7.3	3.7	5.2	0.6	6.1	3.4	5.3	0.8	3.3	1.4	-0.4
3.4	5.8	7	4.1	5.3	0.4	6	4	5.3	0.8	3.3	1.5	-0.3
3.417	6	6.8	3.8	5.3	1.3	6	3.4	5.5	0.8	3.2	1.5	-0.3
3.433	5.7	7	3.8	5.3	0.9	6	3.3	5.2	0.7	3.4	1.5	-0.3
3.45	5.3	6.9	4	5.3	0.4	5.9	3.3	5.2	0.6	3.3	1.6	-0.3
3.467	5.3	6.9	4.2	5.2	0.5	6	3.3	5.2	0.5	3.3	1.5	-0.3
3.483	4.6	6.9	4	5.2	0	5.7	3.6	5.2	0.5	3.5	1.4	-0.3
3.5	5.2	6.6	4.3	5.2	0.2	5.6	3.6	5.1	0.6	3	1.4	-0.2
3.517	5.7	6.7	4.3	5.1	-0.4	5.6	3.3	5.1	0.9	3.3	1.4	-0.1
3.533	4.6	6.3	3.8	5.1	0.2	5.6	2.8	5.1	0.9	3.2	1.6	-0.1
3.55	5.1	6.3	4	5.2	0.4	5.4	3.2	5	0.8	3.3	1.3	-0.2
3.567	5.2	6.2	3.7	5.3	-0.2	5.5	3.3	4.9	0.8	3.3	1.5	-0.3
3.583	5.3	6.2	3.7	5.2	-0.1	5.5	3.7	4.9	0.7	3.2	1.5	-0.2
3.6	5.4	6.3	4	5.1	0.6	5.3	3.1	4.9	0.7	3.4	1.4	-0.2
3.617	4.8	6.5	4	5.3	-0.1	5.3	2.8	4.9	0.6	3.4	1.5	-0.3
3.633	5.1	6.3	3.6	5.1	-0.5	5.2	3.2	4.8	0.6	3.3	1.2	-0.3
3.65	5.6	6.2	5.1	5	0.4	5	3.4	4.8	0.9	3.4	1.2	-0.3
3.667	5.1	6.2	4.1	5.1	0.6	4.9	2.9	4.8	0.8	3.2	1.5	-0.3
3.683	5.1	6.2	4.3	5	0.1	5	3.3	4.8	0.9	3.3	1.3	-0.2
3.7	5.6	6	4	5	0.2	4.9	2.8	4.5	0.8	2.9	1.5	-0.3
3.717	4.9	6	3.5	5	-0.7	4.7	2.8	4.5	1	3.6	1.5	-0.3
3.733	4.2	6.1	3.5	4.9	-0.1	4.7	3.2	4.4	0.9	3.6	1.4	-0.1
3.75	4.8	5.9	3.6	5	0.1	4.5	3.2	4.4	0.9	3.4	1.2	-0.1
3.767	4.8	6.1	3.4	4.9	0.2	4.7	2.6	4.4	0.9	3.5	1.3	-0.3
3.783	4.6	5.8	3.7	4.9	0	4.5	2.7	4.3	0.9	3.5	1.6	-0.4
3.8	4.8	5.7	3.5	4.8	0.5	4.5	2.7	4.1	0.6	4	1.4	-0.4
3.817	4.7	6	3.2	5.1	0.7	4.3	2.4	4.2	0.6	3.7	1.7	-0.4
3.833	4.7	5.5	3.4	4.8	-0.4	4.3	2.7	4.1	0.7	3.6	1.6	-0.3
3.85	5.1	5.7	3.2	4.6	-1.1	4.2	2.4	4.2	0.4	3.7	1.8	-0.3
3.867	4.6	5.9	3.2	4.8	-0.5	4.5	2.3	4.1	0.5	3.7	1.7	-0.1
3.883	4.1	5.5	3.1	4.8	-0.6	4.3	2.6	4.1	0.6	3.6	1.8	-0.1
3.9	4.7	5.5	3.1	4.6	-0.6	4.3	2.6	3.9	0.3	3.6	2.2	-0.2
3.917	5.4	5.3	3.1	4.6	-0.4	4.2	2.3	3.8	0.7	3.6	1.8	-0.2
3.933	3.7	5.4	3	4.6	-0.5	4.2	2.4	3.8	0.6	3.9	2.1	-0.2
3.95	4.6	5.3	3.2	4.6	0	4.2	2.7	3.9	0.5	3.7	1.9	-0.1
3.967	4.5	5.1	3.1	4.9	-0.5	4	2.2	3.7	0.4	3.9	1.8	-0.2
3.983	4.5	5.2	2.7	4.8	-0.2	4.1	2.1	3.8	0.2	3.4	1.8	-0.3
4	3.8	5.3	3	4.6	-0.1	3.9	1.8	3.9	0.3	3.7	1.8	-0.3
4.017	4.3	5	2.9	4.8	0.1	3.9	2.1	3.8	0.4	3.6	1.8	-0.3
4.033	4.6	5.2	2.9	4.9	-0.7	4	1.1	3.7	0.4	3.9	1.8	-0.1
4.05	4.1	5	2.6	4.8	-1.1	3.9	1.3	3.7	0.5	3.7	1.7	-0.3
4.067	4.2	4.8	2.6	4.8	-0.7	4	1.3	3.6	0.5	3.7	1.9	-0.4
4.083	4	5	2.9	4.4	-0.5	3.8	1.6	3.5	0.7	3.6	1.5	-0.4
4.1	3.8	4.8	2.9	4.5	-0.7	3.9	1.8	3.6	0.6	3.7	1.8	-0.4
4.117	4.3	4.8	2.7	4.6	-0.9	3.8	1.6	3.6	0.5	3.7	1.6	-0.4
4.133	4	4.6	2.5	4.6	-0.9	3.6	1.8	3.6	0.8	3.6	2.1	-0.2
4.15	4.2	4.6	2.5	4.6	-0.2	3.6	1.1	3.7	0.5	3.6	1.8	-0.2
4.167	3.8	4.8	2.7	4.6	-0.6	3.6	1.8	3.7	0.6	3.5	1.6	-0.1
4.183	3.7	4.8	2.6	4.8	-0.9	3.6	1.5	3.6	0.7	4	1.5	-0.1
4.2	3.6	4.5	2.4	4.6	-0.1	3.6	1.5	3.5	0.4	3.7	1.9	-0.3
4.217	4	4.1	2.5	4.6	-1.1	3.5	0.9	3.6	0.4	3.9	1.7	-0.2
4.233	4.2	4.3	2.7	4.6	-0.4	3.5	1.2	3.4	0.3	3.7	1.8	-0.1
4.25	3.5	4.5	2.6	4.6	-0.6	3.5	1.1	3.4	0.4	3.7	1.8	-0.3
4.267	3.6	4.4	2.7	4.4	-1	3.4	1.3	3.6	0.5	3.7	1.8	-0.3
4.283	4.2	4.4	3.4	4.5	-0.4	3.4	1.6	3.6	0.5	3.7	1.9	-0.2
4.3	4	4.1	2.4	4.5	-0.7	3.4	1.2	3.5	0.4	3.7	2.1	-0.3
4.317	3.6	4.5	2.4	4.6	-1.3	3.4	1.5	3.6	0.2	4	1.9	-0.3
4.333	3.7	4.1	2.3	4.4	-1	3.3	1.5	3.6	0.3	4	2.1	-0.4
4.35	3.8	4.1	2.5	4.4	-0.5	3.2	1	3.4	0.5	3.7	2.1	-0.3
4.367	3.2	4.4	2.3	4.4	-0.6	3.5	1.3	3.5	0.2	3.5	1.9	-0.3
4.383	2.9	4	2.4	4.5	-0.6	3.2	2	3.4	0.1	3.9	1.9	-0.3
4.4	3.8	4	2.7	4.4	-0.5	3.1	1.6	3.6	0.3	3.6	1.9	-0.3
4.417	3.3	4.5	2.5	4.2	-1	2.9	2	3.4	0.3	3.4	1.9	-0.3
4.433	3.7	4.5	2.3	4.4	-1.2	2.9	1.5	3.5	0.3	3.6	2.1	-0.2
4.45	3.8	4.4	2.5	4.2	-0.9	3.1	1.5	3.4	0.3	3.9	1.9	-0.2
4.467	4.2	4.4	2.3	4.2	-0.9	3.1	1.2	3.5	0.3	3.6	2.1	-0.2
4.483	4.6	4	2.4	4.3	-0.2	2.9	1.6	3.5	0.5	3.9	1.8	-0.1
4.5	3.3	4.1	2.7	4.3	-0.4	2.8	1.7	3.5	0.3	3.9	1.9	0
4.517	3.6	4.1	2.4	4.2	-1	2.7	2.6	3.5	0.1	4.1	1.8	0
4.533	3.1	4	2.5	4.2	-1.5	2.8	1.8	3.5	0.1	3.9	2.1	0
4.55	3.5	3.9	2	4.2	-0.6	2.7	1.3	3.4	0.2	3.7	2.3	0
4.567	4	4.1	2.1	4.2	-0.7	2.7	1.1	3.6	0.2	3.7	2.2	0.1
4.583	3.3	3.9	2.1	4.3	0	2.6	2.1	3.6	0.4	3.9	1.8	-0.1
4.6	3.3	4	2.4	4.2	-0.1	2.6	1.6	3.4	0.2	3.5	2.1	0
4.617	3.2	3.7	2.4	4.3	-1.1	2.6	2	3.4	0.5	3.5	2.2	-0.1
4.633	3.2	3.8	2.4	4.2	-0.9	2.6	1.5	3.1	0.4	3.9	2.2	0.1
4.65	3	4	2.4	4.1	-1.5	2.5	1.5	3.4	0.4	3.5	2.3	0
4.667	3.6	4.1	2.1	4.1	-1.3	2.5	2.1	3.3	0.2	3.5	2.2	-0.1
4.683	3.1	3.9	2.4	4.2	-1.2	2.6	2.1	3.4	0.2	3.6	1.9	0.1
4.7	2.9	3.7	2.6	4.1	-0.4	2.5	1	3.4	0	3.7	1.9	0.1
4.717	3.1	3.6	2.7	4.1	-0.4	2.4	0.9	3.4	0.4	3.6	2.4	0.1
4.733	3.1	3.7	2.3	4.1	-0.6	2.5	1.3	3.3	0.5	3.7	2.4	0.1
4.75	3.1	3.6	2	3.9	-0.6	2.5	0.9	3.4	0.5	3.9	2.3	0.3
4.767	3.3	3.8	2.1	3.8	-0.2	2.4	1.2	3.4	0.7	3.9	2.4	0
4.783	3.2	3.7	1.9	3.9	-1	2.5	1.3	3.5	0.6	3.6	2.3	0.1
4.8	3.2	3.7	2.1	3.9	-1.2	2.4	1.7	3.5	0.4	3.4	2.4	0
4.817	3	3.7	2	3.9	-0.7	2.1	0.7	3.5	0.3	3.5	2.2	0.1
4.833	3.6	3.7	2.3	3.8	-0.7	2.1	0.2	3.4	0.2	3.9	1.8	0
4.85	3.1	3.6	1.9	3.8	-1.1	2.1	0.9	3.3	0.4	3.6	1.9	0
4.867	2.9	3.6	2.5	3.7	-1.1	2.3	0.7	3.4	0.2	3.7	1.8	0.4
4.883	3.2	3.6	2.4	3.8	-0.7	2.3	1.6	3.3	0.4	3.4	2.1	0.4
4.9	2.7	3.8	2.5	3.8	-0.1	2.1	1.1	3.3	0.5	3.4	2.2	0.4
4.917	3.3	3.6	2.1	3.6	-0.6	2.1	1.1	3.3	0.3	3	2.1	0.1
4.933	3.1	3.6	2.1	3.5	-1.7	2.4	1	3.4	0.3	3.5	2.1	0.1
4.95	3.1	3.6	2.3	3.6	-0.9	2.1	1	3.5	0.4	3	2.1	0
4.967	3	3.7	2	3.7	-2.7	2	1.1	3.3	0.3	3.4	1.9	0.3
4.983	3.1	3.1	2.3	3.6	-1.7	2.1	1	3.4	0.3	3.4	1.9	0.3
5	3.2	3.7	1.9	3.4	-1	1.9	1.1	3.3	0.4	3.2	1.8	0.4

## Sheet: Fig. 2b
Time (min)	5,6-DPQ	5-HPQ	PQQI	6OHPQQI	PQ	MeOH
0	0	0	0	0	0	0
0.017	0	0	0	0.1	0	-0.2
0.033	0.2	0	-0.1	0.2	-0.1	-0.1
0.05	-0.1	0.1	-0.1	0.1	-0.2	-0.1
0.067	0.1	0.1	-0.1	0.2	0	-0.1
0.083	0	0.1	0	0.2	0	0.1
0.1	-0.2	0.5	0	0.4	0.2	-0.1
0.117	-0.2	0.3	-0.1	0.4	0	-0.1
0.133	-0.1	0.3	0	0.1	0	-0.1
0.15	-0.1	0.4	0	0.2	-0.2	0.1
0.167	-0.1	0.5	0	0.2	-0.3	0.2
0.183	-0.4	0.4	0	0.2	-0.2	0.1
0.2	-0.2	0.4	-0.4	0.4	-0.3	0
0.217	-0.5	0.3	-0.1	0.2	-0.2	-0.1
0.233	-0.4	0.3	-0.3	0.5	-0.2	0.1
0.25	0.1	0.5	-0.3	0.5	-0.2	0
0.267	0	0.5	-0.6	0.4	-0.1	0.1
0.283	0	0.5	-0.5	0.6	0	0
0.3	0.5	0.4	-0.5	0.7	-0.1	0
0.317	0.5	0.5	-0.1	0.6	0	0
0.333	0.5	0.6	-0.1	0.6	0	0.1
0.35	0.2	0.4	-0.3	0.4	0	0.3
0.367	0.1	0.6	-0.1	0.2	0.2	0.1
0.383	0	0.3	-0.3	0.5	0.2	0.5
0.4	-0.1	0.5	-0.3	0.5	0.2	0.3
0.417	-0.1	0.5	-0.3	0.7	0.2	0.3
0.433	0	0.4	-0.3	0.4	0.3	0.2
0.45	0.2	0.4	-0.1	0.4	0.3	0.2
0.467	0.3	0.3	-0.1	0.4	0.2	0.2
0.483	0	0.4	-0.3	0.4	0.2	0
0.5	0	0.4	-0.3	0.6	0.3	0
0.517	0.2	0.3	-0.4	0.5	0.3	0
0.533	0.1	0.4	-0.5	0.5	0.3	0
0.55	0	0.4	-0.3	0.5	0.3	0
0.567	0.1	0.4	-0.3	0.2	0.3	-0.1
0.583	0.3	0.4	-0.1	0.1	0.4	0.1
0.6	0.1	0.4	-0.1	0	0.3	0.1
0.617	-0.1	0.5	-0.3	0.1	0.3	0
0.633	-0.1	0.4	-0.3	0.2	0.4	0.1
0.65	0.2	0.4	-0.3	0.2	0.4	0.1
0.667	0.5	0.5	-0.4	0.4	0.5	0.2
0.683	0.2	0.4	-0.4	0.2	0.4	0.2
0.7	0	0.5	0	0.1	0.6	0.2
0.717	0.1	0.4	-0.4	0.1	0.4	0.1
0.733	0.1	0.4	-0.3	0.1	0.6	0
0.75	0.2	0.4	0	0	0.4	0.2
0.767	0.2	0.3	-0.1	0.1	0.5	0.1
0.783	0	0.4	-0.3	0.1	0.4	0.3
0.8	0	0.4	-0.4	0.2	0.5	0.6
0.817	0.1	0.5	-0.3	0.1	0.4	0.3
0.833	-0.2	0.6	-0.4	0	0.4	0.3
0.85	0	0.5	-0.4	0.1	0.5	0.6
0.867	-0.1	0.6	-0.1	0.2	0.5	0.3
0.883	0.1	0.6	-0.3	0.1	0.4	0.5
0.9	0.5	0.7	-0.1	0	0.4	0.2
0.917	0.1	0.8	-0.1	0	0.4	0.5
0.933	0.1	1	-0.3	0	0.4	0.6
0.95	-0.1	0.5	-0.3	0	0.4	0.5
0.967	0.2	0.8	-0.3	0	0.3	0.7
0.983	0.2	0.6	-0.1	0.1	0.4	0.9
1	0.2	0.8	-0.1	0.4	0.5	0.5
1.017	0.5	0.8	0	0.1	0.3	0.3
1.033	0.1	0.8	0.1	0.1	0.5	0.2
1.05	0.2	0.8	0.1	0.2	0.4	0.5
1.067	0.1	0.7	0.1	0.4	0.5	0.5
1.083	0.2	0.7	0	0.1	0.4	0.6
1.1	0.5	0.7	0.1	0	0.6	0.6
1.117	0.2	0.7	0.1	0.2	0.4	0.2
1.133	0.1	1	0.2	0.4	0.3	0.2
1.15	0.3	1	0.2	0.4	0.5	0.2
1.167	0.1	0.8	0.1	0.4	0.5	0.1
1.183	0.2	1	0.1	0.4	0.5	0.1
1.2	0.2	0.8	0.2	0.4	0.6	0.2
1.217	0	1.1	0.2	0.2	0.6	0.1
1.233	0	0.7	0.3	0.2	0.6	0.1
1.25	0.1	0.7	0.4	0.2	0.5	0.1
1.267	0.3	0.8	0.4	0.2	0.6	0.1
1.283	0.2	0.8	0.3	0.2	0.6	0.1
1.3	0.3	1	0.7	0.2	0.7	0.2
1.317	0.5	1	0.6	0.2	0.6	0
1.333	0.5	0.8	0.6	0.4	0.6	0
1.35	0.6	0.8	0.6	0.4	0.5	0
1.367	0.3	0.8	0.6	0.4	0.6	0.1
1.383	0.2	1	0.7	0.2	0.5	0.5
1.4	0.3	0.8	0.7	0.2	0.7	0.2
1.417	0.5	0.8	0.9	0.2	0.7	0.2
1.433	0.2	1.1	0.8	0.2	0.7	0.2
1.45	0.3	1.1	0.7	0.5	0.6	0.2
1.467	0.1	1.1	0.8	0.4	0.7	0.2
1.483	0.5	0.8	0.7	0.5	0.7	0.1
1.5	0.8	0.8	0.8	0.5	0.7	0
1.517	0.7	1	0.9	0.6	0.7	0.1
1.533	0.6	1.1	0.9	0.5	0.6	-0.1
1.55	0.8	1.1	1.1	0.5	0.6	0
1.567	0.3	1	1	0.6	0.6	0.2
1.583	0.6	0.8	1.1	0.6	0.6	0
1.6	0.6	1	0.9	0.6	0.5	0.3
1.617	0.6	0.8	1.1	0.6	0.6	0.2
1.633	0.8	1.1	1	0.6	0.5	0
1.65	0.6	1.1	1.1	0.5	0.6	0
1.667	0.5	1	1.1	0.2	0.6	0.1
1.683	0.9	1.1	1.1	0.5	0.5	0.1
1.7	0.7	1.1	1.1	0.5	0.6	0
1.717	0.8	1	1.1	0.4	0.5	0
1.733	0.7	1.2	1.4	0.4	0.5	-0.1
1.75	0.5	1.1	1.4	0.5	0.4	0
1.767	0.8	1.1	1.4	0.4	0.4	0.1
1.783	0.7	1.1	1.4	0.4	0.5	0
1.8	0.6	1.1	1.3	0.4	0.4	0
1.817	0.8	1.1	1.3	0.4	0.4	0.1
1.833	1	1.2	1.3	0.4	0.4	0
1.85	0.8	1.2	1.5	0.6	0.4	-0.1
1.867	1.3	1	1.5	0.6	0.4	0
1.883	1.2	1.2	1.6	0.4	0.4	-0.4
1.9	1	1.2	1.6	0.4	0.4	0
1.917	0.9	1.1	1.6	0.6	0.4	-0.1
1.933	1	1.3	1.6	0.4	0.5	0
1.95	0.8	1.3	1.6	0.4	0.4	-0.1
1.967	0.9	1.4	1.6	0.5	0.4	-0.1
1.983	0.7	1.3	1.7	0.4	0.3	-0.1
2	0.6	1.2	1.7	0.5	0.4	0
2.017	0.6	1.3	1.6	0.6	0.4	0
2.033	0.6	1.2	1.8	0.5	0.3	0
2.05	0.6	1.3	1.8	0.4	0.4	-0.2
2.067	0.7	1.2	1.7	0.2	0.2	0
2.083	0.7	1.2	1.8	0.1	0.3	-0.1
2.1	0.8	1.3	1.8	0.1	0.3	0.1
2.117	0.7	1.1	2	0	0.3	-0.1
2.133	0.7	1.2	1.8	0.1	0.3	-0.1
2.15	0.6	1.1	2.1	0.1	0.2	0
2.167	0.7	1.2	2.1	0.2	0.4	0.2
2.183	0.8	1.4	2	0.2	0.3	0.3
2.2	0.9	1.4	2	0.2	0.3	0.3
2.217	0.9	1.4	2.1	0.1	0.3	0.2
2.233	1	1.3	2	0.2	0.2	0.2
2.25	0.7	1.2	2	0	0.3	0.2
2.267	0.6	1.4	1.8	0.1	0.2	0.5
2.283	1.3	1.2	2.1	0.2	0.2	0.3
2.3	1	1.3	1.8	0.1	0.3	0.3
2.317	1.2	1.3	2	0	0.3	0.3
2.333	1.3	1.3	2	0.2	0.3	0.3
2.35	1.2	1.1	2.2	0.1	0.2	0.2
2.367	1.3	1.2	2.1	0.1	0	0.3
2.383	1.4	1.4	2.1	0.2	0	0.3
2.4	1	1.3	2	0	0	0.6
2.417	1.2	1.4	2	-0.2	-0.1	0.2
2.433	1.2	1.4	2.1	-0.1	0	0.5
2.45	1	1.4	2.1	0	-0.1	0.5
2.467	1	1.4	2.1	0.1	0	0.3
2.483	1.3	1.5	2.2	0	0	0.3
2.5	1.2	1.4	2.2	0.1	0	0.2
2.517	1.6	1.5	2.3	0	0	0.2
2.533	1	1.5	2.2	0	0.2	0.2
2.55	1.2	1.4	2.3	0	-0.1	0.2
2.567	1.5	1.7	2.3	0.2	-0.1	0.3
2.583	1.2	1.7	2.2	0.1	0.2	0.5
2.6	1	1.7	2.3	0	-0.1	0.2
2.617	1.4	2	2.1	0.1	0	0.2
2.633	1.3	1.8	2.3	0.1	0.2	0.1
2.65	1.6	1.8	2.2	0	-0.1	0.2
2.667	1.3	1.7	2.2	0.1	-0.1	0.3
2.683	1.3	1.7	2.4	0.1	-0.1	0.2
2.7	1.2	1.7	2.4	0.1	-0.1	0.3
2.717	1.4	1.5	2.1	0.1	-0.1	0.5
2.733	1.3	1.7	2.3	0.2	-0.2	0.2
2.75	1.4	1.8	2.1	0.1	-0.2	0.1
2.767	1.4	1.9	2.2	0.2	-0.1	0.2
2.783	1.2	1.9	2.3	0.5	0	0.5
2.8	1	1.7	2.3	0.4	0	0.5
2.817	1	1.8	2.3	0.4	-0.1	0.3
2.833	1.2	1.5	2.3	0.2	-0.1	0.3
2.85	1.2	1.8	2.3	0.2	-0.1	0.2
2.867	1	1.8	2.2	0.2	0	0.2
2.883	1.3	1.5	2.4	0.4	0	0.1
2.9	1.3	1.7	2.3	0.7	0	0.5
2.917	1.2	1.5	2.3	0.6	0	0.3
2.933	0.9	1.7	2.3	0.7	-0.1	0.2
2.95	1	1.7	2.3	0.7	-0.1	0.3
2.967	1.3	1.8	2.3	0.6	-0.1	0.5
2.983	1.3	1.5	2.2	0.8	-0.2	0.3
3	1.2	1.7	2.2	0.8	-0.2	0.5
3.017	1.3	1.7	2.2	0.7	-0.1	0.6
3.033	1.2	1.5	2.3	0.6	-0.1	0.5
3.05	1.3	1.7	2.2	0.7	-0.1	0.3
3.067	1.2	1.7	2.1	0.8	-0.2	0.5
3.083	1	1.8	2.1	0.8	-0.2	0.5
3.1	1.2	1.8	2	0.8	-0.1	0.3
3.117	1	1.7	2	0.9	-0.2	0.3
3.133	0.9	1.5	1.7	0.8	-0.2	0.6
3.15	1.3	1.5	1.8	0.9	-0.1	0.7
3.167	1	1.5	2	1.1	-0.1	0.5
3.183	1.4	1.5	1.8	1.2	-0.1	0.7
3.2	1.2	1.4	1.8	1.1	-0.1	0.5
3.217	0.9	1.7	1.7	1.1	0	0.6
3.233	0.9	1.7	1.8	1.1	-0.1	0.6
3.25	0.9	1.5	1.7	1.1	-0.1	0.6
3.267	1	1.4	1.7	1.3	0	0.6
3.283	1.2	1.5	1.7	1.3	-0.1	0.5
3.3	0.9	1.5	1.7	1.2	-0.1	0.7
3.317	0.9	1.8	1.6	1.2	-0.2	0.6
3.333	0.9	1.8	1.8	1.4	-0.1	0.8
3.35	0.9	1.5	1.8	1.4	-0.1	0.7
3.367	0.9	1.5	1.6	1.6	-0.1	0.6
3.383	1.2	1.5	1.6	1.5	-0.1	0.6
3.4	1.3	1.8	1.7	1.5	0.2	0.5
3.417	1.2	1.5	1.7	1.5	0.2	0.5
3.433	1	1.4	1.7	1.5	0.3	0.6
3.45	0.9	1.5	1.7	1.5	0.2	0.6
3.467	0.8	1.7	1.6	1.5	0.2	0.7
3.483	0.9	1.5	1.6	1.5	0.3	0.5
3.5	0.8	1.5	1.5	1.4	0.3	0.6
3.517	1	1.3	1.5	1.4	0.3	0.7
3.533	1	1.5	1.6	1.3	0.4	0.7
3.55	1	1.3	1.6	1.3	0.4	0.7
3.567	0.9	1.4	1.5	1.3	0.4	0.6
3.583	1	1.3	1.4	1.2	0.4	0.7
3.6	0.8	1.2	1.6	1.3	0.4	0.7
3.617	0.9	1.4	1.5	1.2	0.4	0.7
3.633	0.9	1.3	1.6	1.3	0.5	0.7
3.65	1.2	1.4	1.6	1.2	0.4	0.7
3.667	1.3	1.4	1.5	1.2	0.4	0.8
3.683	1	1.3	1.5	1.3	0.5	0.9
3.7	0.9	1.2	1.5	1.2	0.4	1
3.717	0.8	1.3	1.1	1.1	0.5	1.2
3.733	1	1.3	1.3	1.2	0.6	1
3.75	1.2	1.3	1.1	1.3	0.6	1
3.767	0.8	1.2	1.1	1.2	0.6	0.9
3.783	1.2	1.2	1.3	1.2	0.7	0.9
3.8	0.8	1.4	1.1	1.2	0.6	1
3.817	0.8	1.1	1.3	1.3	0.7	0.9
3.833	0.9	1.3	1.4	1.1	0.7	0.9
3.85	0.8	1.2	1.1	1.2	0.7	1
3.867	1.3	1.4	1.1	1.1	0.6	0.7
3.883	0.9	1	1	1.2	0.6	0.9
3.9	0.6	1.2	1.1	1.1	0.6	1.2
3.917	0.9	1.2	1	1.1	0.6	1.2
3.933	0.8	1.1	0.9	0.9	0.7	1
3.95	0.9	1.1	0.9	1.1	0.6	0.9
3.967	0.9	1.1	0.7	0.9	0.7	0.9
3.983	1.2	1.1	0.9	1.1	0.7	0.9
4	1.2	1.1	0.9	1.1	0.7	1.2
4.017	1	1.1	0.9	0.9	0.6	1.3
4.033	0.8	1	0.8	0.9	0.7	1.3
4.05	0.8	1.1	0.7	1.1	0.7	1.2
4.067	0.9	1.1	0.7	1.1	0.7	1
4.083	0.7	1	0.8	1.1	0.9	1
4.1	0.6	1.1	0.7	0.9	1	1.2
4.117	0.6	1.1	0.6	1.2	0.9	1.3
4.133	0.3	1.1	0.8	1.1	0.7	1.4
4.15	0.6	1.1	0.7	0.9	0.9	1.4
4.167	0.6	1.1	0.6	0.9	0.9	1.4
4.183	0.8	1.1	0.7	0.9	0.9	1.5
4.2	0.7	1.1	0.7	0.9	0.9	1.3
4.217	0.7	1.2	0.8	0.8	1	1.3
4.233	0.6	1.2	0.7	0.9	0.9	1.3
4.25	0.5	1.3	0.8	0.9	1	1.4
4.267	0.7	1.3	0.8	0.9	1	1.4
4.283	0.6	1.4	0.7	1.1	1.1	1.4
4.3	0.5	1.2	0.6	1.1	1	1.6
4.317	0.5	1.2	0.7	1.1	1	1.6
4.333	0.6	1.3	0.8	0.9	1	1.7
4.35	0.6	1.3	0.7	1.2	1.1	1.5
4.367	0.6	1.2	0.8	1.2	1.1	1.6
4.383	0.5	1.3	0.8	1.2	1.1	1.7
4.4	0.6	1.3	0.7	1.4	1.2	1.6
4.417	0.5	1.3	0.7	1.1	1.2	1.6
4.433	0.2	1.3	0.8	1.1	1.2	1.5
4.45	0.8	1.3	0.7	1.1	1.3	1.8
4.467	0.6	1.5	0.7	1.1	1.3	1.6
4.483	0.7	1.3	0.8	1.2	1.2	1.6
4.5	0.5	1.4	0.7	1.1	1.2	1.6
4.517	0.3	1.3	0.8	1.1	1.3	1.5
4.533	0.6	1.3	0.7	1.3	1.2	1.6
4.55	0.5	1.3	0.7	1.4	1.3	1.7
4.567	0.5	1.4	0.8	1.2	1.2	1.7
4.583	0.3	1.3	0.9	1.2	1.2	1.6
4.6	0.5	1.3	0.9	1.3	1.3	1.6
4.617	0.5	1.2	0.8	1.3	1.3	1.6
4.633	0.5	1.3	0.7	1.3	1.3	1.6
4.65	0.2	1.4	0.7	1.2	1.2	1.7
4.667	0.5	1.3	0.8	1.3	1.3	1.6
4.683	0.5	1.4	0.9	1.4	1.3	1.5
4.7	0.5	1.4	1	1.3	1.2	1.6
4.717	0.8	1.3	0.8	1.3	1.3	1.4
4.733	0.6	1.2	0.9	1.2	1.3	1.4
4.75	0.6	1.2	0.9	1.2	1.4	1.3
4.767	0.6	1.3	0.9	1.1	1.6	1.3
4.783	0.3	1.3	0.9	1.3	1.6	1.2
4.8	0.5	1.3	0.8	1.2	1.6	1.4
4.817	0.5	1.3	1	1.2	1.4	1.4
4.833	0.1	1.5	0.8	1.3	1.6	1.3
4.85	0.1	1.5	1	1.2	1.6	1.4
4.867	0.1	1.4	0.9	1.1	1.6	1.4
4.883	0.3	1.4	0.9	1.1	1.6	1.3
4.9	0.3	1.4	1	0.8	1.6	1.2
4.917	0.2	1.3	0.9	0.8	1.7	1.2
4.933	0.2	1.4	0.8	1.1	1.7	1.2
4.95	0.2	1.3	1	0.9	1.6	1.2
4.967	0.2	1.3	0.8	0.8	1.6	1.2
4.983	0.2	1.3	0.9	0.8	1.7	1.2
5	0.3	1.7	0.8	0.8	1.7	1.3

[truncated: 16 more sheets: Fig. 2c, Fig. 2d, Fig. 2e, Fig. 2f, Fig. 3, Fig. S1, Fig. S2, Fig. S3 NADPH standard, Fig. S3 5-HPQ kin. avrg 2exp, Fig. S3 PQQI kin. avrg 2exp, Fig. S3 6OHPQQI kin. avrg 2exp, Fig. S3 5,6-DPQ kin. avrg 2 exp, Fig. S3 PQ kin. avrg 2 exp, Fig. S4, Fig. S5a, Fig. S5b]
